# Supplementary material for: Effect of oral statin use on mitomycin-C augmented trabeculectomy outcomes
Source: PLoS One. 2021 Jan 15;16(1):e0245429. doi: 10.1371/journal.pone.0245429 (PMC7810309; doi:10.1371/journal.pone.0245429)
Supplement: S1 File — (XLSX) [file pone.0245429.s003.xlsx]

## Sheet: Sheet1
ID	sex	dm	statins_med	eye	dx	lens	iop0	medtop0	medoral0	cd0	va0	iop6	medtop6	medoral6	va6	iop9	medtop9	medoral9	va9	iop12	medtop12	medoral12	va12	iop18	medtop18	medoral18	va18	iop24	medtop24	medoral24	cd24	va24	fu_times	needling_times	age
1	Female	No	Non-statins	RIGHT eye	Primary closed angle spectrum	Phakic	20	4	No	0.8	1	9	0	No	1	9	0	No	1	9	0	No	1	11	0	No	0.666667	11	0	No	0.6	1	0	0	56
2	Female	No	Non-statins	RIGHT eye	Primary open angle glaucoma	Phakic	20	3	No	0.8	0.666667	12	0	No	0.5	13	0	No	0.5	13	0	No	0.4	12	0	No	0.333333	16	0	No	0.7	1	0	0	69
3	Male	No	Non-statins	RIGHT eye	Secondary glaucoma	Phakic	24	4	No	0.9	0.2	11	0	No	0.333333	13	0	No	0.1	14	0	No	0.1	14	0	No	0.2	14	0	No		0.2	1	0	78
4	Female	No	Non-statins	RIGHT eye	Primary closed angle spectrum	Phakic	58	3	Yes	0.7	0.5	11	2	No	1	14	2	No	0.5	9	0	No	0.5	10	2	No	0.4	8	2	No	0.6	0.2	2	1	59
5	Male	No	Non-statins	RIGHT eye	Primary open angle glaucoma	Pseudophakic	38	4	No	0.8	0.0063	7	0	No	0.005	6	0	No	0.005	6	0	No	0.005	5	0	No	0.005	6	0	No	0.9	0.005	0	0	80
6	Male	No	Non-statins	LEFT eye	Secondary glaucoma	Phakic	60	4	Yes	0.8	0.005	10	0	No	0.008	11	0	No	0.008	8	0	No	0.01	8	0	No	0.008	10	0	No	0.95	0.0063	3	0	40
7	Male	No	Non-statins	LEFT eye	Secondary glaucoma	Aphakic	45	4	Yes		0.0016	32	1	Yes	0	55	2	Yes	0	58	1	No	0	48	2	No	0	38	2	No		0	0	0	38
8	Female	No	Non-statins	LEFT eye	Primary closed angle spectrum	Phakic	26	2	Yes	0.95	0.1	7	0	No	0.1	9	0	No	0.1	15	1	No	0.1	11	1	No	0.1	26	3	Yes	0.95	0.02	0	0	49
9	Female	Yes	Statins	RIGHT eye	Primary closed angle spectrum	Phakic	40	4	Yes		0.005	13	0	No	0.1	44	3	No	0.005	34	3	Yes	0.005	44	3	No	0.005	30	3	No		0.005	1	1	64
10	Male	Yes	Non-statins	RIGHT eye	Secondary glaucoma	Phakic	16	4	Yes	0.8	0.2	9	0	No	0.5	7	0	No	0.5	8	0	No	0.666667	9	0	No	1	10	0	No	0.9	0.5	3	0	47
11	Male	No	Non-statins	RIGHT eye	Secondary glaucoma	Phakic	12	3	No		0.1	14	0	No	0.014	15	1	No	0.008	21	1	No	0.0063	12	1	No	0.0063	16	1	No		0.01	0	0	61
12	Male	No	Non-statins	LEFT eye	Primary open angle glaucoma	Phakic	22	3	No	0.8	0.666667	13	0	No	0.8	11	0	No	1	11	0	No	0.5	13	0	No	0.285714	16	0	No	0.9	0.285714	3	0	68
13	Female	No	Non-statins	RIGHT eye	Primary closed angle spectrum	Phakic	14	4	No	0.8	0.666667	9	0	No	1	10	0	No	0.666667	12	0	No	1	12	0	No	1	10	0	No	0.7	1	0	0	63
14	Female	No	Non-statins	LEFT eye	Primary open angle glaucoma	Phakic	20	4	Yes	0.9	1	7	0	No	1	8	0	No	1	14	0	No	1	24	2	No	1	28	3	No	0.8	0.8	0	0	54
15	Male	No	Non-statins	LEFT eye	Primary closed angle spectrum	Phakic	18	4	Yes	0.7	0.666667	5	0	No	0.666667	6	0	No	0.4	5	0	No	0.666667	8	0	No	0.4	5	0	No	0.7	0.4	0	0	60
16	Female	No	Non-statins	LEFT eye	Secondary glaucoma	Phakic	52	3	Yes	0.4	1	7	0	No	1	21	1	No	1	12	1	No	0.4	10	1	No	1	20	3	No	0.3	1	0	0	42
17	Male	No	Non-statins	RIGHT eye	Primary open angle glaucoma	Phakic	11	3	Yes	0.95	0.2	6	0	No	0.1	5	0	No	0.2	5	0	No	0.2	8	0	No	0.2	10	0	No	0.95	0.2	0	0	50
18	Female	Yes	Non-statins	RIGHT eye	Secondary glaucoma	Pseudophakic	50	3	Yes		0.005	8	0	No	0.013	7	0	No	0.01	6	0	No	0.01	8	0	No	0.014	6	0	No		0.013	0	0	58
19	Female	No	Non-statins	RIGHT eye	Primary closed angle spectrum	Phakic	18	4	No	0.9	1	11	0	No	1	14	0	No	0.5	16	1	No	1	12	1	No	1	18	2	No	0.8	1	0	0	54
20	Female	No	Non-statins	RIGHT eye	Primary open angle glaucoma	Phakic	21	3	No	0.4	1	12	0	No	1	13	0	No	1	17	0	No	1	19	0	No	1	16	1	No	0.6	1	0	0	66
21	Female	No	Non-statins	RIGHT eye	Primary open angle glaucoma	Phakic	20	4	No	0.7	0.1	10	0	No	0.285714	9	0	No	0.285714	8	0	No	0.2	7	0	No	0.2	9	0	No	0.8	0.285714	0	0	65
22	Female	No	Non-statins	RIGHT eye	Secondary glaucoma	Pseudophakic	22	4	No	0.95	0.0063	10	0	No	0.008	8	0	No	0.008	10	0	No	0.008	8	0	No	0.008	15	0	No	0.95	0.008	0	0	78
23	Female	No	Non-statins	RIGHT eye	Primary closed angle spectrum	Phakic	19	4	No	0.9	1	13	0	No	0.666667	11	0	No	1	14	0	No	0.8	18	3	No	1	14	0	No	0.85	0.4	3	1	23
24	Female	No	Non-statins	RIGHT eye	Secondary glaucoma	Phakic	34	2	Yes	1	0.005	9	0	No	0.05	6	0	No	0.25	11	0	No	1	10	0	No	0.5	9	0	No	0.9	0.5	0	0	50
25	Male	No	Non-statins	LEFT eye	Primary closed angle spectrum	Phakic	39	4	Yes	0.9	0.1	11	0	No	0.285714	11	0	No	0.1	14	0	No	0.5	15	1	No	0.5	12	1	No	0.95	0.5	0	0	65
26	Female	Yes	Non-statins	RIGHT eye	Primary closed angle spectrum	Phakic	36	4	No	0.85	0.285714	11	3	No	0.5	12	3	No	0.5	18	3	No	0.5	15	3	No	0.666667	13	3	No	0.95	0.5	2	1	71
27	Male	No	Non-statins	RIGHT eye	Primary open angle glaucoma	Phakic	13	3	No	0.8	1	12	0	No	1	14	0	No	0.5	18	0	No	1	13	0	No	1	14	1	No		1	0	0	58
28	Male	No	Non-statins	RIGHT eye	Secondary glaucoma	Pseudophakic	28	4	Yes	0.8	0.1	18	1	No	0.08	15	2	No	0.013	13	3	No	0.01	12	3	No	0.013	9	3	No	0.8	0.1	2	1	37
29	Male	No	Non-statins	LEFT eye	Secondary glaucoma	Phakic	52	3	Yes	0.5	0.05	8	0	No	1	8	0	No	1	10	0	No	1	7	0	No	1	10	0	No	0.5	1	2	0	33
30	Male	No	Non-statins	LEFT eye	Secondary glaucoma	Phakic	55	3	Yes	0.7	0.1	8	0	No	0.285714	5	0	No	0.4	21	0	No	0.285714	7	0	No	0.285714	4	0	No		0.05	4	1	48
31	Male	No	Non-statins	RIGHT eye	Primary open angle glaucoma	Pseudophakic	24	4	Yes	0.95	0.025	11	0	No	0.285714	12	0	No	0.4	14	0	No	0.285714	12	0	No	0.285714	15	0	No	0.95	0.133333	1	0	65
32	Male	No	Non-statins	RIGHT eye	Primary open angle glaucoma	Phakic	34	4	No	0.9	1	20	3	No	0.666667	16	3	No	1	15	3	No	0.4	11	4	No	0.666667	20	4	No	0.95	0.666667	1	1	75
33	Female	No	Non-statins	RIGHT eye	Primary open angle glaucoma	Phakic	15	4	No	0.5	0.4	13	0	No	0.5	16	0	No	0.5	10	0	No	0.666667	12	0	No	0.666667	6	0	No	1	0.666667	0	0	65
34	Male	No	Non-statins	RIGHT eye	Primary open angle glaucoma	Phakic	26	4	No	0.85	0.014	8	0	No	0.013	9	0	No	0.013	9	0	No	0.01	8	0	No	0.01	12	0	No	0.8	0.008	0	0	62
35	Female	No	Non-statins	RIGHT eye	Secondary glaucoma	Aphakic	19	3	Yes			4	1	No		7	1	No		30	3	No		14	3	No		10	3	No			0	0	43
36	Female	Yes	Non-statins	RIGHT eye	Secondary glaucoma	Phakic	18	3	No	0.9	0.4	11	0	No	0.4	16	0	No	0.4	14	0	No	0.5	12	0	No	0.5	16	0	No	0.9	0.666667	0	0	58
37	Female	No	Non-statins	LEFT eye	Secondary glaucoma	Pseudophakic	70	3	No	1	0		2	No	0	35	0	No	0	44	0	No	0	38	1	No	0	16	1	No		0	0	0	32
38	Female	No	Non-statins	RIGHT eye	Primary open angle glaucoma	Pseudophakic	24	4	Yes	0.95	0.2	11	0	No	0.2	7	0	No	0.285714	12	0	No	0.2	10	0	No	0.4	8	0	No	0.95	0.2	0	0	68
39	Male	No	Non-statins	LEFT eye	Secondary glaucoma	Pseudophakic	28	2	Yes	0.8	0.005	8	0	No	0.005	12	0	No	0.005	16	0	No	0.005	20	1	No	0	19	1	No		0.0033	1	0	82
40	Female	No	Non-statins	RIGHT eye	Primary closed angle spectrum	Phakic	16	4	No	0.9	0.285714	22	1	No	0.285714	22	2	No	0.0033	26	2	Yes	0.0016	16	4	No	0.0033	20	4	No	1	0.0033	0	0	59
41	Male	Yes	Non-statins	RIGHT eye	Secondary glaucoma	Phakic	36	3	Yes	0.6	0.1	18	1	No	0.008	14	1	No	0.005	4	0	No	0.0016	12	1	No	0.005	23	2	No		0.005	0	0	70
42	Male	No	Non-statins	LEFT eye	Secondary glaucoma	Pseudophakic	20	2	Yes	0.8	1	6	0	No	1	8	0	No	0.666667	10	0	No	1	11	0	No	0.2	10	0	No	0.8	0.285714	0	0	35
43	Male	No	Non-statins	RIGHT eye	Secondary glaucoma	Pseudophakic	20	2	Yes		0.285714	27	1	No	0.285714	50	0	No	0.285714	9	0	No	0.2	18	0	No	0.2	12	0	No		0.4	1	1	27
44	Male	No	Non-statins	LEFT eye	Secondary glaucoma	Phakic	30	3	Yes	0.3	0.005	10	0	No	0.008	7	0	No	0.008	8	0	No	0.0063	3	2	No	0.0063	8	2	No		0.005	4	0	76
45	Female	No	Non-statins	LEFT eye	Secondary glaucoma	Pseudophakic	30	2	Yes		0.008	10	0	No	0.005	8	0	No	0.005	10	0	No	0.005	14	0	No	0.005	12	0	No		0.005	0	0	67
46	Male	No	Non-statins	LEFT eye	Primary closed angle spectrum	Phakic	28	4	Yes	0.95	0.666667	8	0	No	0.666667	13	0	No	0.5	11	0	No	1	9	0	No	0.5	9	0	No	0.95	0.5	1	1	69
47	Male	No	Non-statins	LEFT eye	Secondary glaucoma	Phakic	31	3	Yes	0.9	1	17	3	No	0.666667	15	3	No	0.666667	12	3	No	0.5	16	3	No	0.4	10	0	No		0.666667	1	1	59
48	Female	No	Non-statins	RIGHT eye	Secondary glaucoma	Phakic	40	2	No	0.3	0.666667	9	0	No	1	9	0	No	1	8	0	No	1	8	0	No	1	8	0	No	0.4	1	0	0	45
49	Female	No	Non-statins	RIGHT eye	Secondary glaucoma	Phakic	32	3	Yes	0.4	0.005	20	2	No	0.005	8	2	No	0.005	11	2	No	0.005	22	2	No	0.005	22	4	No	0.95	0.008	0	0	75
50	Female	Yes	Non-statins	RIGHT eye	Primary closed angle spectrum	Phakic	36	3	Yes	0.8	0.4	14	1	No	0.666667	18	2	No	0.8	16	2	No	1	14	2	No	0.666667	12	2	No	0.8	0.666667	0	0	61
51	Male	No	Non-statins	LEFT eye	Secondary glaucoma	Aphakic	28	4	Yes	0.8	0.285714	20	3	Yes	0.025	20	3	Yes	0.01	13	3	Yes	0.0063	20	2	No	0.014	15	2	No		0.008	1	1	60
52	Female	No	Non-statins	RIGHT eye	Primary closed angle spectrum	Phakic	42	2	Yes	0.5	0.02	28	1	No	0.666667	24	2	No	0.5	17	2	No	1	16	2	No	0.285714	18	2	No	0.6	0.666667	1	2	60
53	Male	No	Non-statins	LEFT eye	Secondary glaucoma	Pseudophakic	8	4	Yes	0.6	0.285714	15	1	No	0.4	13	1	No	0.4	28	3	No	0.285714	21	3	No	0.2	4	0	No	0.9	0.1	4	3	65
54	Male	No	Non-statins	RIGHT eye	Secondary glaucoma	Phakic	30	4	Yes	0.7	1	11	0	No	0.1	8	0	No	0.1	4	0	No	0.0063	7	0	No	0.0063	8	0	No	0.8	0.0063	0	0	57
55	Male	No	Non-statins	RIGHT eye	Primary open angle glaucoma	Phakic	12	3	No	0.9	0.1	10	0	No	0.0063	13	0	No	0.0063	8	0	No	0.0063	15	0	No	0.0063	11	2	No	0.9	0.0063	0	0	60
56	Female	No	Non-statins	RIGHT eye	Primary open angle glaucoma	Phakic	30	3	No	0.3	1	10	0	No	0.666667	12	0	No	0.666667	20	1	No	0.5	17	1	No	1	19	1	No	0.4	1	0	0	49
57	Female	No	Non-statins	RIGHT eye	Primary closed angle spectrum	Phakic	28	4	No	1	0.025	12	0	No	0.008	12	0	No	0.008	8	0	No	0.008	10	0	No	0.005	17	2	No	0.9	0.0063	0	0	47
58	Female	No	Non-statins	RIGHT eye	Primary open angle glaucoma	Phakic	33	4	Yes	0.9	1	13	0	No	1	13	0	No	1	12	0	No	0.8	18	1	No	0.666667	22	3	No	0.8	0.666667	0	0	45
59	Male	Yes	Non-statins	RIGHT eye	Secondary glaucoma	Phakic	28	4	No	0.5	0.5	8	0	No	0.2	4	0	No	1	10	0	No	1	10	0	No	1	11	0	No	0.4	0.8	5	0	59
60	Female	No	Non-statins	RIGHT eye	Secondary glaucoma	Phakic	20	4	Yes	0.8	0.5	10	0	No	0.5	14	0	No	1	11	0	No	0.666667	11	0	No	0.4	10	0	No	0.8	1	0	0	16
61	Male	No	Non-statins	LEFT eye	Secondary glaucoma	Aphakic	24	4	Yes	1	0.666667	10	0	No	0.5	10	0	No	0.5	8	0	No	0.4	8	0	No	0.4	8	0	No		0.5	0	0	53
62	Male	No	Non-statins	LEFT eye	Primary open angle glaucoma	Phakic	20	3	Yes	0.7	0.005	8	2	No	0.0033	14	3	No	0.008	10	3	No	0.0063	6	3	No	0.005	18	4	No	0.8	0.005	2	1	59
63	Male	No	Non-statins	LEFT eye	Secondary glaucoma	Phakic	32	0	No	0.7	0.285714	8	0	No	0.285714	8	0	No	0.4	7	0	No	0.5	8	0	No	0.285714	9	0	No	0.7	0.5	0	0	55
64	Male	No	Non-statins	LEFT eye	Secondary glaucoma	Phakic	14	3	Yes	0.8	0.666667	10	0	No	0.5	12	1	No	0.8	10	1	No	0.8	12	1	No	0.8	13	1	No		1	0	0	63
65	Female	No	Non-statins	RIGHT eye	Primary open angle glaucoma	Phakic	17	3	No	0.6	1	16	1	No	1	17	1	No	1	15	1	No	1	12	1	No	1	20	3	No	0.6	1	4	1	54
66	Male	Yes	Non-statins	LEFT eye	Primary open angle glaucoma	Phakic	38	3	Yes	1	0.005	14	0	No	0.0063	16	0	No	0.0063	17	0	No	0.008	26	1	No	0.0063	12	1	No		0.01	2	1	60
67	Female	No	Non-statins	RIGHT eye	Primary closed angle spectrum	Phakic	28	4	Yes	0.9	0.285714	12	0	No	0.285714	10	0	No	0.285714	10	0	No	1	11	0	No	0.285714	10	0	No	0.85	0.4	0	0	75
68	Male	No	Non-statins	RIGHT eye	Secondary glaucoma	Phakic	30	3	Yes		0.0063	11	0	No	0.008	18	0	No	0.0063	9	0	No	0.666667	16	0	No	1	26	3	No		0.8	2	0	60
69	Female	No	Non-statins	LEFT eye	Primary closed angle spectrum	Phakic	9	3	Yes	0.7	0.2	8	0	No	0.5	13	0	No	0.666667					8	0	No	0.666667	11	0	No	0.85	0.5	0	0	72
70	Male	No	Non-statins	RIGHT eye	Secondary glaucoma	Phakic	18	4	Yes	0.7	0.008	15	0	No	0.005	12	0	No	0.008	18	0	No	0.005	16	0	No	0.005	13	0	No	0.9	0.008	4	0	12
71	Male	No	Non-statins	LEFT eye	Primary open angle glaucoma	Phakic	25	4	No	0.7	0.4	8	0	No	0.666667	6	0	No	0.666667	4	0	No	0.4	10	0	No	0.4	6	0	No	0.4	0.285714	0	0	54
72	Male	No	Non-statins	RIGHT eye	Primary closed angle spectrum	Phakic	25	4	Yes	1	0.005	26	1	No	0.0063	32	2	No	0.005	8	1	No	0.005	10	1	No	0.005	12	1	No		0.005	3	2	52
73	Female	No	Non-statins	LEFT eye	Primary closed angle spectrum	Phakic	28	3	Yes	0.4	0.285714	11	0	No	0.4	13	0	No	0.4	11	0	No	0.285714	15	2	No	0.4	11	2	No	0.7	0.4	3	0	65
74	Female	No	Non-statins	RIGHT eye	Secondary glaucoma	Pseudophakic	28	3	Yes		0.005	11	0	No	0.008	5	0	No	0.008	18	1	No	0.008	12	2	No	0.005	12	0	No		0.05	0	0	29
75	Male	No	Non-statins	LEFT eye	Secondary glaucoma	Pseudophakic	40	4	Yes		0.02	8	0	No	0.08	10	0	No	0.1	9	0	No	0.05	11	0	No	0.05	10	0	No	0.75	0.05	0	0	58
76	Male	Yes	Non-statins	RIGHT eye	Secondary glaucoma	Phakic	47	3	No		0.0016	12	0	No	0.0016	10	0	No	0.0016	13	0	No	0.0016	16	2	No	0.005	14	2	No		0.005	1	0	46
77	Male	No	Non-statins	RIGHT eye	Primary closed angle spectrum	Phakic	22	2	Yes	0.8	0.4	13	0	No	0.666667	13	0	No	0.666667	11	0	No	1	10	0	No	1	12	0	No	0.9	1	0	0	69
78	Female	No	Non-statins	LEFT eye	Secondary glaucoma	Phakic	35	4	Yes	0.6	0.2	8	0	No	0.285714	10	0	No	0.285714	15	0	No	0.4	12	0	No	0.285714	10	0	No	0.6	0.285714	0	0	57
79	Female	No	Non-statins	LEFT eye	Primary closed angle spectrum	Pseudophakic	48	3	Yes		0.008	12	0	No	0.2	11	0	No	0.2	10	0	No	0.133333	9	0	No	0.05	24	0	No		0.01	3	0	56
80	Female	No	Non-statins	RIGHT eye	Secondary glaucoma	Phakic	24	4	Yes		0.0063	22	0	No	0.0063	10	0	No	0.16	8	0	No	0.285714	8	0	No	0.285714	7	0	No		0.285714	5	2	36
81	Female	No	Non-statins	RIGHT eye	Secondary glaucoma	Pseudophakic	29	2	Yes	0.3	0.01	19	2	No	0.008	8	2	No	0.01	10	2	No	0.01	8	2	No	0.008	23	3	No	0.9	0.01	0	0	48
82	Male	No	Non-statins	RIGHT eye	Secondary glaucoma	Phakic	38	3	No	1	0.005	4	0	No	0.005	4	3	No	0.005	3	0	No	0.005	5	0	No	0.005	6	0	No	0.95	0.005	0	0	37
83	Female	No	Non-statins	RIGHT eye	Primary open angle glaucoma	Phakic	20	3	No	0.7	1	14	0	No	1	14	0	No	1	15	0	No	1	14	1	No	1	11	1	No	0.85	1	1	0	62
84	Male	No	Non-statins	RIGHT eye	Primary open angle glaucoma	Pseudophakic	9	3	No	1	0.005	10	0	No	0.005	8	0	No	0.013	9	0	No	0.0063	6	0	No	0.0016	8	0	No	1	0.008	0	0	77
85	Male	No	Non-statins	RIGHT eye	Primary open angle glaucoma	Phakic	21	3	No	0.9	0.5	20	2	No	0.4	13	2	No	0.666667	23	2	No	0.4	26	3	No	0.285714	12	3	No	0.95	0.4	0	0	72
86	Male	No	Non-statins	RIGHT eye	Secondary glaucoma	Phakic	26	3	No	1	0.0063	8	0	No	0.2	9	0	No	0.2	10	0	No	0.133333	8	1	No	0.16	8	1	No	1	0.16	0	0	66
87	Male	No	Non-statins	LEFT eye	Secondary glaucoma	Pseudophakic	18	4	Yes	0.9	0.1	12	1	No	0.1	13	1	No	0.133333	13	1	No	0.1	16	2	No	0.1	15	2	No	0.5	0.2	4	0	49
88	Male	No	Non-statins	RIGHT eye	Secondary glaucoma	Pseudophakic	34	4	No	0.8	1	14	2	No	1	12	2	No	1	18	2	No	1	12	2	No	1	10	2	No		1	3	3	57
89	Female	Yes	Non-statins	LEFT eye	Primary open angle glaucoma	Phakic	14	2	No	0.9	0.285714	7	0	No	0.5	8	0	No	0.285714	11	0	No	0.2	12	0	No	0.2	12	0	No	0.8	0.2	0	0	62
90	Female	No	Non-statins	RIGHT eye	Primary open angle glaucoma	Phakic	19	3	No	1	0.2	8	0	No	0.2	10	0	No	0.1	11	0	No	0.1	16	0	Yes	0.005	18	1	No	1	0	0	0	62
91	Female	Yes	Non-statins	LEFT eye	Secondary glaucoma	Phakic	50	4	Yes	0.8	0.0016	9	0	No	0	8	0	No	0	9	0	No	0	8	0	No	0	9	0	No		0	1	0	49
92	Male	No	Non-statins	RIGHT eye	Secondary glaucoma	Pseudophakic	15	4	No		0.005	8	0	No	0.0033	6	0	No	0.005	9	0	No	0.005	10	0	No	0.005	10	0	No		0.005	2	1	47
93	Male	No	Non-statins	RIGHT eye	Primary closed angle spectrum	Phakic	25	0	Yes		0.2	7	0	No	0.285714	2	0	No	0.285714	4	0	No	0.285714	6	0	No	0.4	6	0	No	0.8	0.5	1	0	62
94	Male	No	Non-statins	RIGHT eye	Primary open angle glaucoma	Phakic	45	2	Yes	0.3	0.285714	12	0	No	0.4	15	0	No	0.285714	12	0	No	0.285714	12	0	No	0.4	17	0	No		0.16	2	0	26
95	Female	No	Non-statins	LEFT eye	Primary open angle glaucoma	Phakic	18	2	No	0.8	1	7	0	No	1	7	0	No	1	18	2	No	0.666667	14	3	No	1	11	3	No	0.8	1	7	1	60
96	Female	No	Non-statins	LEFT eye	Primary open angle glaucoma	Phakic	12	3	Yes	0.95	0.1	6	0	No	1	6	0	No	1	5	0	No	0.5	7	0	No	0.5	7	0	No	0.9	0.5	1	1	63
97	Male	No	Non-statins	RIGHT eye	Secondary glaucoma	Pseudophakic	40	3	Yes	0.4	0.285714	20	2	No	0.285714	14	2	No	0.285714	15	2	No	0.4	14	3	No	0.285714	19	0	No	0.6	0.285714	3	1	51
98	Female	No	Non-statins	LEFT eye	Primary closed angle spectrum	Phakic	40	3	Yes	0.4	0.285714	10	0	No	1	14	0	No	1	14	0	No	1	22	1	No	1	16	1	No	0.4	1	0	0	53
99	Male	No	Non-statins	RIGHT eye	Primary closed angle spectrum	Phakic	26	3	No	1	0.005	28	3	No	0.005	8	0	No	0.005	9	0	No	0.005	10	0	No	0.005	10	0	No	1	0.005	2	1	53
100	Female	No	Non-statins	RIGHT eye	Primary closed angle spectrum	Phakic	14	3	Yes		0.013	14	3	No	0.5	8	4	No	0.285714	18	4	No	0.285714	16	3	No	0.4	10	3	No	0.95	0.285714	0	0	78
101	Male	No	Non-statins	RIGHT eye	Primary open angle glaucoma	Phakic	21	4	No	0.9	0.666667	9	0	No	0.666667	9	0	No	0.5	11	0	No	0.5	10	0	No	0.666667	12	0	No	0.9	0.5	3	0	71
102	Male	No	Non-statins	RIGHT eye	Primary open angle glaucoma	Phakic	13	0	No		0.285714	12	1	No	0.666667	10	1	No	0.666667	10	0	No	0.666667	9	1	No	0.666667	14	1	No	0.85	0.666667	0	0	66
103	Male	No	Non-statins	LEFT eye	Primary closed angle spectrum	Phakic	40	4	Yes	0.6	1	10	0	No	1	9	0	No	1	11	0	No	1	11	0	No	0.666667	14	0	No	0.5	0.666667	0	0	65
104	Male	Yes	Non-statins	LEFT eye	Secondary glaucoma	Phakic	16	4	No	0.8	0.008	8	0	No	0.333333	12	0	No	0.333333	25	2	No	0.5	20	3	No	0.5	13	2	No	0.9	0.5	8	0	65
105	Male	Yes	Non-statins	RIGHT eye	Primary closed angle spectrum	Phakic	18	3	Yes	0.7	0.666667	10	0	No	0.4	15	0	No	0.2	16	0	No	0.285714	9	0	No	0.5	13	0	No		1	2	0	62
106	Female	No	Non-statins	RIGHT eye	Primary open angle glaucoma	Phakic	15	3	No	0.9	1	15	0	No	1	13	0	No	1	15	0	No	1	13	0	No	1	11	0	No	0.9	1	2	1	53
107	Male	No	Non-statins	RIGHT eye	Secondary glaucoma	Phakic	25	1	Yes	0.7	0.4	10	0	No	0.1	24	2	No	0.2	24	3	No	0.2	8	2	No	0.5	11	2	No	0.9	0.285714	0	0	72
108	Male	No	Non-statins	LEFT eye	Primary closed angle spectrum	Pseudophakic	14	3	Yes	0.5	0.666667	8	0	No	0.8	8	0	No	0.8	5	0	No	0.8	5	0	No	0.8	6	0	No	0.7	0.8	1	0	55
109	Female	Yes	Non-statins	RIGHT eye	Secondary glaucoma	Phakic	38	2	Yes	0.9	0.1	14	0	No	0.1	22	2	No	0.05	28	3	Yes	0.2	23	4	Yes	0.005	28	4	Yes	0.9	0.1	1	0	62
110	Female	No	Non-statins	LEFT eye	Primary open angle glaucoma	Pseudophakic	22	4	No	0.9	0.666667	10	0	No	0.666667	12	0	No	0.5	14	0	No	0.2	13	1	No	1	17	2	No	0.9	0.666667	0	0	77
111	Female	No	Non-statins	RIGHT eye	Primary closed angle spectrum	Phakic	17	4	Yes	0.8	0.666667	14	0	No	1	24	3	No	0.8	11	3	No	0.666667	13	3	No	1	8	3	No		1	6	1	56
112	Female	No	Non-statins	RIGHT eye	Secondary glaucoma	Phakic	34	4	Yes	0.8	1	42	2	No	0.5	5	0	No	0.5	8	0	No	0.2	7	0	No	0.05	6	0	No		0.013	6	4	55
113	Female	No	Non-statins	RIGHT eye	Primary open angle glaucoma	Pseudophakic	36	4	Yes	1	0.285714	12	0	No	0.4	12	0	No	0.5									8	0	No	1	0.285714	1	0	87
114	Male	No	Non-statins	LEFT eye	Secondary glaucoma	Phakic	17	3	No	1	0.25	10	0	No	0.2	10	0	No	0.2	12	0	No	0.2	16	0	No	0.2	9	0	No	0.9	0.2	2	0	21
115	Female	Yes	Non-statins	LEFT eye	Primary closed angle spectrum	Phakic	36	4	Yes		0.5	15	0	No	0.8	12	0	No	0.5	13	0	No	1					9	0	No		1	0	0	68
116	Male	Yes	Statins	RIGHT eye	Secondary glaucoma	Phakic	36	4	No	0.4	0.4	16	0	No	0.5	17	0	No	0.5	16	0	No	0.4	16	1	No	0.5	16	1	No	0.7	0.5	4	0	58
117	Female	Yes	Statins	RIGHT eye	Secondary glaucoma	Phakic	32	4	Yes		0.0016	45	2	No	0.005	7	0	No	0	21	0	No	0	50	1	No	0	42	1	No		0	2	1	76
118	Female	No	Statins	RIGHT eye	Primary open angle glaucoma	Phakic	14	3	No	0.8	0.666667	9	0	No	1	13	0	No	0.1	16	1	No	1	16	2	No	1	16	2	No	0.8	1	3	1	66
119	Female	No	Statins	RIGHT eye	Secondary glaucoma	Pseudophakic	33	2	Yes	0.3	0.285714	11	0	No	0.5	15	2	No	0.285714	11	2	No	0.285714	13	2	No	0.4	14	2	No	0.85	0.4	0	1	63
120	Female	Yes	Statins	RIGHT eye	Secondary glaucoma	Pseudophakic	30	4	No		0.005	2	0	No	0.285714					7	0	No	0.285714					7	0	No	0.4	0.285714	0	0	56
121	Male	Yes	Statins	RIGHT eye	Secondary glaucoma	Pseudophakic	32	4	No	0.95	0.005	11	2	No	0.0033	19	2	No	0.0033	18	2	No	0.0016	8	2	No	0.0016	14	1	No		0	2	1	81
122	Male	No	Statins	RIGHT eye	Secondary glaucoma	Pseudophakic	18	3	Yes	0.6	0.5	3	0	No	0.666667	6	0	No	0.666667	10	0	No	0.666667	6	0	No	0.666667	6	2	No	0.7	0.666667	0	0	77
123	Female	Yes	Statins	LEFT eye	Secondary glaucoma	Phakic	32	3	Yes	0.3	0.005	17	0	No	0.5	10	1	No	0.666667	19	1	No	0.666667	20	1	No	1	18	1	No		0.8	5	3	45
124	Male	No	Statins	LEFT eye	Primary open angle glaucoma	Pseudophakic	20	3	Yes	0.9	1	8	0	No	1	7	0	No	1	9	0	No	1	10	0	No	1	9	0	No	0.9	1	1	0	60
125	Male	Yes	Statins	RIGHT eye	Primary open angle glaucoma	Pseudophakic	22	3	No	0.95	0.01	10	0	No	0.1	10	0	No	0.1	8	0	No	0.05	13	0	No	0.1	9	0	No	0.95	0.1	1	0	57
126	Female	Yes	Statins	LEFT eye	Secondary glaucoma	Phakic	56	4	Yes	0.3	0.01	6	0	No	0.0063	36	0	No	0.133333	11	0	No	0.2	8	0	No	0.4	11	0	No	0.3	0.285714	1	1	47
127	Male	Yes	Statins	RIGHT eye	Secondary glaucoma	Pseudophakic	19	3	Yes	0.6	0.005	4	1	No	0.0033	6	2	Yes	0.0033	5	2	No	0.0033	15	2	No	0.0016	20	1	No	0.95	0	0	0	78
128	Male	Yes	Statins	RIGHT eye	Secondary glaucoma	Phakic	30	4	Yes	0.3	0.014	15	0	No	0.16	14	0	No	0.013	14	0	No	0.01	18	4	No	0.005	18	4	No		0.005	0	0	50
129	Male	Yes	Statins	RIGHT eye	Primary open angle glaucoma	Phakic	20	3	No	0.7	0.1	24	2	No	0.133333	6	0	No	0.1	6	0	No	0.1	11	0	No	0.133333	9	0	No	0.7	0.1	3	3	58
130	Male	Yes	Statins	RIGHT eye	Primary open angle glaucoma	Phakic	25	4	No	0.95	0.4	11	0	No	0.666667	10	0	No	0.666667	15	0	No	0.5	12	0	No	0.4	12	0	No	0.9	0.285714	0	0	66
131	Male	Yes	Statins	RIGHT eye	Secondary glaucoma	Pseudophakic	30	4	Yes	0.8	0.1	14	0	No	0.1	6	0	No	0.2	8	0	No	0.2	14	1	No	0.1	7	1	No	0.9	0.1	2	0	77
132	Male	Yes	Statins	LEFT eye	Secondary glaucoma	Pseudophakic	24	4	Yes	0.6	0.5	10	0	No	0.2	8	0	No	0.1	12	0	No	0.2	9	0	No	0.2	11	0	No	0.6	0.4	0	0	76
133	Male	No	Statins	LEFT eye	Secondary glaucoma	Pseudophakic	22	3	Yes		0.5	28	1	No	0.5													40	3	Yes	0.8	0.285714	4	2	64
134	Male	Yes	Statins	RIGHT eye	Secondary glaucoma	Pseudophakic	16	3	Yes	0.3	0.285714	22	2	No	0.2	12	2	No	0.1	14	2	No	0.5	16	2	No	0.666667	18	2	No		1	6	1	75
135	Male	Yes	Statins	RIGHT eye	Primary closed angle spectrum	Pseudophakic	16	4	No	0.3	0.5	12	0	No	0.666667	12	0	No	1	20	2	No	0.666667	10	2	No	0.8	12	2	No		0.8	8	3	51
136	Female	No	Statins	LEFT eye	Primary open angle glaucoma	Phakic	15	3	No	0.8	1	7	0	No	1	10	0	No	1	11	0	No	1	13	0	No	1	11	0	No		1	0	0	59
137	Female	No	Statins	RIGHT eye	Secondary glaucoma	Pseudophakic	36	3	Yes	0.9	0.285714	7	0	No	0.4	5	0	No	0.4	6	0	No	0.25	5	0	No	0.666667	10	0	No	0.85	0.666667	0	0	68
138	Female	No	Statins	RIGHT eye	Primary open angle glaucoma	Phakic	24	3	No	0.6	1	4	0	No	0.5	6	0	No	0.666667	4	0	No	1	8	0	No	0.5	8	0	No	0.6	0.8	0	0	71
139	Female	Yes	Statins	LEFT eye	Primary closed angle spectrum	Phakic	44	4	Yes	0.7	0.2	6	0	No	0.285714	5	0	No	0.16	6	0	No	0.25	6	0	No	0.005	9	0	No		0.0033	0	0	75
140	Female	No	Statins	RIGHT eye	Primary closed angle spectrum	Phakic	51	3	Yes	0.6	0.666667	11	0	No	0.666667	22	1	No	0.5	22	4	No	1	18	3	No	1	22	4	Yes	0.9	0.5	2	1	63
141	Female	Yes	Statins	LEFT eye	Secondary glaucoma	Phakic	40	4	No	0.4	0.005	48	0	No	0	40	0	No	0	52	0	No	0	40	0	No	0	45	0	No		0	0	0	84
142	Male	Yes	Statins	LEFT eye	Primary closed angle spectrum	Pseudophakic	21	4	No	0.9	0.666667	11	0	No	0.666667					15	0	No	0.8	18	1	No	0.4	12	1	No	0.8	0.8	1	0	72
143	Female	No	Statins	RIGHT eye	Secondary glaucoma	Phakic	40	4	No	0.8	0.005	8	0	No	0.005	5	0	No	0.005	9	0	No	0.005	8	0	No	0.005	7	0	No		0.005	0	0	36
144	Female	Yes	Statins	RIGHT eye	Primary open angle glaucoma	Phakic	20	4	No	0.9	0.5	12	0	No	0	12	0	No	0.8	12	0	No	0.5	12	0	No	0.5	13	0	No	0.9	0.4	3	1	73
145	Male	No	Statins	RIGHT eye	Primary open angle glaucoma	Phakic	14	2	No	0.7	0.285714	8	0	No	0.5	8	0	No	0.285714	11	0	No	0.8	6	0	No	0.666667	8	0	No	0.6	1	2	0	70
146	Male	No	Statins	LEFT eye	Primary open angle glaucoma	Phakic	15	4	Yes	0.9	0.4	23	2	No	0.5	16	2	No	0.5	18	2	No	0.5	24	4	Yes	0.2	6	0	No	0.95	0.005	0	0	47
147	Male	No	Statins	RIGHT eye	Primary open angle glaucoma	Phakic	20	2	Yes		0.285714	13	1	No	0.4	24	3	No	0.666667	15	2	No	0.666667	16	3	No	0.5	19	3	No	0.6	0.4	3	2	73
148	Male	Yes	Statins	RIGHT eye	Secondary glaucoma	Phakic	18	2	Yes	0.5	0.1	5	0	No	0.1	2	0	No	0.1	6	0	No	0.285714	7	0	No	0.285714	4	0	No	0.7	0.5	0	0	78
149	Female	Yes	Statins	RIGHT eye	Primary open angle glaucoma	Pseudophakic	11	3	No	1	0.005	12	0	No	0.005	14	0	No	0.005	11	0	No	0.005	15	0	No	0.005	18	0	No	1	0.005	2	0	74
150	Female	No	Statins	RIGHT eye	Primary closed angle spectrum	Phakic	42	4	Yes	0.95	0.285714	17	0	No	0.0016	16	0	No	0.01	25	1	No	0.005	28	3	No	0.005	10	0	No	0.95	0.005	2	0	55
151	Male	Yes	Statins	LEFT eye	Primary closed angle spectrum	Pseudophakic	52	4	Yes	0.6	0.05	44	3	No	0.285714	28	3	No	0.2	18	3	No	0.1	14	0	No	0.1	14	1	No	0.8	0.1	5	4	75
152	Male	No	Statins	RIGHT eye	Secondary glaucoma	Phakic	22	3	No	0.6	1	14	0	No	0.285714	10	0	No	0.333333	13	0	No	0.8	12	0	No	0.666667	12	0	No	0.5	1	7	0	56
153	Male	Yes	Statins	RIGHT eye	Primary open angle glaucoma	Phakic	26	4	No	0.8	0.2	11	0	No	0.5	30	0	No	0.5	12	0	No	0.5	10	0	No	0.8	14	0	No	0.85	0.5	5	2	75
154	Male	Yes	Statins	RIGHT eye	Secondary glaucoma	Phakic	12	4	Yes	0.3	0.285714	12	0	No	0.285714	10	0	No	0.2	13	0	No	0.285714	8	0	No	0.285714	9	0	No	0.8	0.16	1	1	55
155	Female	No	Statins	RIGHT eye	Primary closed angle spectrum	Phakic	11	3	No	0.85	0.666667	16	2	No	0.666667	12	2	No	0.666667	16	2	No	0.666667	14	2	No	0.666667	16	2	No	0.7	0.666667	0	0	69
156	Male	No	Statins	RIGHT eye	Primary closed angle spectrum	Phakic	15	3	No	0.6	0.2	12	0	No	0.5	8	0	No	0.285714	14	0	No	0.285714	9	0	No	0.285714	14	0	No	0.7	0.4	0	0	65
157	Female	No	Statins	RIGHT eye	Primary open angle glaucoma	Pseudophakic	19	4	Yes	0.7	0.01	6	0	No	0.2	2	0	No	0.2	0	0	No	0.1	5	0	No	0.005	7	0	No		0.005	0	0	85
158	Male	No	Statins	RIGHT eye	Primary open angle glaucoma	Pseudophakic	8	4	Yes	0.6	0.666667	15	3	No	1	15	3	No	0.666667	15	3	No	0.666667	13	3	No	0.666667	20	3	No	0.7	0.666667	1	0	56
159	Female	No	Statins	LEFT eye	Primary closed angle spectrum	Phakic	20	3	No	0.75	0.666667	8	0	No	1	7	0	No	0.8	5	0	No	1	10	0	No	0.8	7	0	No	0.9	1	4	0	56
160	Male	Yes	Statins	LEFT eye	Secondary glaucoma	Pseudophakic	55	3	No	0.5	0.005	18	0	No	0.005	15	0	No	0.005	18	3	No	0.005	20	3	No	0.005	10	3	No	0.95	0.005	5	2	66
161	Female	No	Statins	RIGHT eye	Primary closed angle spectrum	Phakic	16	4	No	0.8	0.285714	15	0	No	0.666667	13	0	No	0.5	8	0	No	0.666667	15	0	No	0.666667	11	0	No	0.9	0.5	2	0	75
162	Female	No	Non-statins	RIGHT eye	Primary closed angle spectrum	Phakic						6	0	No	1	7	0	No	1	9	0	No	0.666667	13	0	No	1	12	0	No	0.6	1	1	0	55
